# Supplementary material for: Anatomical and functional maturation of the mid-gestation human enteric nervous system
Source: Nat Commun. 2023 May 9;14:2680. doi: 10.1038/s41467-023-38293-z (PMC10170115; doi:10.1038/s41467-023-38293-z)
Supplement: Supplementary file 15 — Source Data [file 41467_2023_38293_MOESM15_ESM.xlsx]

## Sheet: Figure 1g
Figure 1g
		13-15PCW	18-20PCW	21-23PCW
	Duodenum	-6.235	-11.88	-10.97
		-6.47	-12.88	-13.405
		-4.99	-5.48	-6.51
		-8.15	-5.445
		-8.43
		0.44
		13-15PCW	18-20PCW	21-23PCW
	Jejunum	-4.895	-15.415	-12.21
		-4.74	-7.31	-9.015
		-6.165	-8.64	-15.59
		-8.72	-8.345	-4.94
		-9.77	1.07
		-3.33	-0.05
		4.055
		1.65
		13-15PCW	18-20PCW	21-23PCW
	Ileum	-5.095	-8.955	-7.535
		-8.475	-12.54	-7.58
		-2.69	0.165	-12.32
			-6.4	-14.005
			-4.96	-4.495
		13-15PCW	18-20PCW	21-23PCW
	Proximal colon	-0.72	3.1	-3.615
			4.45	-0.24
			-3.445	-6.25
			6.855	-5.9
				-1.3
		13-15PCW	18-20PCW	21-23PCW
	Distal colon	4.87	1.715	-4.56
		-5.31	6.51	-0.06
			-4.785	-6.335
			6.9	-9.86
				-2.72

## Sheet: Figure 1i
Figure 1i
		13-15PCW	18-20PCW	21-23PCW
	Duodenum	3.21691	3.3255	4.4121
		3.50407	6.8025	8.87009
		4.2532	5.44333	9.50781
		1.8289	5.52105
		0.884404	10.7505
		0.861774
		13-15PCW	18-20PCW	21-23PCW
	Jejunum	1.92209	7.1066	5.7882
		0.809452	4.4397	8.4052
		4.0137	1.8712	8.06425
		1.7005	6.69388	8.829
		2.3561	5.33021
		4.40854	3.73117
		3.65306
		13-15PCW	18-20PCW	21-23PCW
	Ileum	1.4843	2.5589	4.4955
		2.56427	6.2293	6.5863
		1.4015	12.3949	17.136
		1.7151	3.21548	12.1843
				9.81794
		13-15PCW	18-20PCW	21-23PCW
	Proximal colon	0.2178	0.4302	2.1042
		0.413335	4.3975	0.7426
			2.5618	6.49317
				13.7047
		13-15PCW	18-20PCW	21-23PCW
	Distal colon	1.5924	2.2657	2.2545
		2.21844		1.2521
				14.5704
				4.81058

## Sheet: Figure 1k
Figure 1k
		13-15PCW	18-20PCW	21-23PCW
	Duodenum	52.5149	36.1581	46.2428
		36.902	23.2593	29.0216
		53.5357	20.7447	24.1342
		48.5297	32.9588
		43.4125
		48.1941
		13-15PCW	18-20PCW	21-23PCW
	Jejunum	43.6754	43.422	48.3894
		32.4834	19.7574	39.9333
		36.3192	11.6895	27.5651
		65.7163	37.9336	33.0561
		61.7565	25.5091
		55.4628
		42.9469
		52.9473
		13-15PCW	18-20PCW	21-23PCW
	Ileum	39.6695	42.8713	36.5672
		21.5398	28.5227	14.7142
		33.4881	51.4466	36.419
			19.6344	35.4889
				21.0647
		13-15PCW	18-20PCW	21-23PCW
	Proximal colon	35.1241	39.9292	45.8573
		21.7887	36.6925	18.7754
			23.7177	13.6059
		13-15PCW	18-20PCW	21-23PCW
	Distal colon	28.7246	43.4708	39.3764
		36.9305	11.9055	37.3368
				42.219
				19.761

## Sheet: Figure 2d
Figure 2d
		Baseline	+TTX
	13-15PCW	0.120245	0.122748
		0.131082	0.148477
		0.156104	0.11992
		0.124662	0.121008
		0.0889185	0.102206
		0.14877	0.121583
		Baseline	+TTX
	18, 19PCW	0.15385	0.135038
		0.0460321	0.0649116
		Baseline	+TTX
	21, 22PCW	0.0206332	0.0938038
		0.0361113	0.0777672

## Sheet: Supplementary Figure 1k
Supplementary Figure 1k
		13-15PCW	18-20PCW	21-23PCW
	Duodenum	25.2189	9.6502	22.718
		11.1532	10.1146	3.57768
		46.9449	3.15101
		7.1281
		13.3197
		6.40653
		21.6059
		13-15PCW	18-20PCW	21-23PCW
	Jejunum	22.4813	23.5593	38.2465
		4.7613	5.6136	15.3534
		4.7236	23.0885
		6.0896
		2.72528
		16.0474
		13-15PCW	18-20PCW	21-23PCW
	Ileum	22.042	40.313	34.9205
		27.4547	30.0355	20.8122
		24.0141	15.7637	3.62732
		4.1776
		9.3553
		13-15PCW	18-20PCW	21-23PCW
	Proximal colon	2.1294		24.0492
		31.678
		13-15PCW	18-20PCW	21-23PCW
	Distal colon	42.522		27.0773
				10.5865
				3.57074

## Sheet: Supplementary Figure 1m
Supplementary Figure 1m
		13-15PCW	18-20PCW	21-23PCW
	Duodenum	0.00146	0.005677	0.055112
		0.903127	0.00346206	3.47794
		13-15PCW	18-20PCW	21-23PCW
	Jejunum	0.001788	0.01151	0.132883
		0.00769	0.0006913	0.444702
		0.007353
		0.110859
		0.414298
		13-15PCW	18-20PCW	21-23PCW
	Ileum	0.010618	0.001237	0.042428
			0.00060228	2.11632
		13-15PCW	18-20PCW	21-23PCW
	Proximal colon		0.041533	0.003833
			0.013527	3.08705
		13-15PCW	18-20PCW	21-23PCW
	Distal colon			0.022814
				1.81086

## Sheet: Supplementary Figure 3
Supplementary Figure 3
		14PCW	15PCW	18PCW	21PCW
	Average neuronal diameter	9.8359	8.6255	9.7532	9.2849
